# Supplementary material for: Global Review on Naegleria fowleri Cases: Contemporary Epidemiology, Diagnosis, Treatment and Outcomes
Source: Infect Dis Rep. 2026 Mar 24;18(2):25. doi: 10.3390/idr18020025 (PMC13115685; doi:10.3390/idr18020025)
Supplement: Supplementary file 1 [file idr-18-00025-s001.zip]

Archive with 1 entries (1 files):
- idr-4147115-supplementary.pdf
